# Supplementary material for: Crystal structures of dimeric and heptameric mtHsp60 reveal the mechanism of chaperonin inactivation
Source: Life Sci Alliance. 2023 Mar 27;6(6):e202201753. doi: 10.26508/lsa.202201753 (PMC10053435; doi:10.26508/lsa.202201753)
Supplement: Supplementary file 1 [file LSA-2022-01753_TableS1.xlsx]

## Sheet: Table S1
Table S1. Kinetic analysis of the ATPase activity of EcHsp60
Best-fit values	naïve EcHsp607			mature EcHsp607
Vmax (μmol/mg protein/h)	1.5	±	0.1	1.8	±	0.09
Hill slop	1.5	±	0.16	1.5	±	0.13
Khalf (μM)a	56.3	±	6.86	50.8	±	4.97
Goodness of Fit
R squared	0.984			0.989
aKhalf : the [substrate] at which the enzyme velocity is half of Vmax
