# Supplementary material for: Crystal structures of dimeric and heptameric mtHsp60 reveal the mechanism of chaperonin inactivation
Source: Life Sci Alliance. 2023 Mar 27;6(6):e202201753. doi: 10.26508/lsa.202201753 (PMC10053435; doi:10.26508/lsa.202201753)
Supplement: Supplementary file 4 [file LSA-2022-01753_TableS4.xlsx]

## Sheet: Table S3
Table S4. Intermolecular polar contacts between subunits of oligomeric EcHsp60
naïve EcHsp602 (7V98)
Bond	##	Domain	Chain A	Dist. [Å]	Chain B
HB	1	E	Glu100 [ OE2]	3.82	Arg444 [ NE ]
	2		Asp103 [ OD1]	2.47	Arg444 [ NH2]
	3		Asp494 [ OD2]	3.50	Thr89 [ N ]
	4		Asp494 [ OD1]	2.47	Thr89 [ OG1]
	5	A	Glu212 [ O ]	2.95	Lys266 [ NZ ]
	6		Arg264 [ NH2]	2.90	Leu265 [ O ]
	7		Leu265 [ O ]	2.83	Arg264 [ NH2]
	8		Lys266 [ NZ ]	3.02	Glu212 [ O ]
SB	1	E	Glu100 [ OE2]	3.82	Arg444 [ NE ]
	2		Asp103 [ OD1]	2.47	Arg444 [ NH2]
	3		Asp103 [ OD2]	3.72	Arg444 [ NH2]
naïve EcHsp607 (7V9R)
	##	Domain	Chain G	Dist. [Å]	Chain A
HB	1	E	Thr35 [ N ]	3.14	Thr515 [ O ]
	2		Thr35 [ O ]	2.97	Glu517 [ N ]
	3		ILE37 [ N ]	3.02	Ala518 [ O ]
	4		ILE37 [ O ]	2.73	Val520 [ N ]
	5		Glu39 [ OE2]	2.78	Lys63 [ NZ ]
	6		Glu39 [ N ]	2.70	Val520 [ O ]
	7		Glu39 [ OE1]	3.04	Glu522 [ N ]
	8		Ser44 [ OG ]	2.62	Asp74 [ OD2]
	9		Asp59 [ O ]	2.65	Lys2 [ N ]
	10	A	Lys179 [ NZ ]	3.32	Glu250 [ OE2]
	11		Thr383 [ OG1]	3.24	Tyr359 [ OH ]
	12		Asp385 [ OD2]	3.45	Lys275 [ NZ ]
SB	1	E	Arg60[ NH1]	3.67	Glu 543[ OE2]
	2		Glu65[ OE1]	3.64	Lys89[ NZ ]
	3		Glu65[ OE2]	2.78	Lys89[ NZ ]
	4	A	Lys205[ NZ ]	3.32	Glu276[ OE2]
	5		Asp411[ OD2]	3.45	Lys301[ NZ ]
HB: Hydrogen bond; SB: Salt-bridge; E: Equatorial domain; A: Apical domain
